# Supplementary material for: Evergene: an interactive webtool for large-scale gene-centric analysis of primary tumours
Source: Bioinform Adv. 2024 Jun 18;4(1):vbae092. doi: 10.1093/bioadv/vbae092 (PMC11213629; doi:10.1093/bioadv/vbae092)
Supplement: vbae092_Supplementary_Data [file vbae092_supplementary_data.zip]

Archive with 5 entries (5 files):
- Supplementary_Table3_tool_comparison.docx
- Figure S1.pdf
- Supplementary_Table1_sample_count.xlsx
- Figure S2.pdf
- Supplementary_Table2_shortening_data.xlsx
