# Supplementary material for: Evergene: an interactive webtool for large-scale gene-centric analysis of primary tumours
Source: Bioinform Adv. 2024 Jun 18;4(1):vbae092. doi: 10.1093/bioadv/vbae092 (PMC11213629; doi:10.1093/bioadv/vbae092)
Supplement: vbae092_Supplementary_Data [file vbae092_supplementary_data.zip › Supplementary_Table1_sample_count.xlsx]

## Sheet: Sheet1
Cancer type	Study abbreviation	number of samples
Bladder Urothelial Carcinoma	BLCA	412
Breast invasive carcinoma	BRCA	1111
Cervical squamous cell carcinoma and endocervical adenocarcinoma	CESC	304
Colon adenocarcinoma	COAD	481
Esophageal carcinoma	ESCA	184
Glioblastoma multiforme	GBM	157
Head and neck squamous cell carcinoma	HNSC	520
Kidney renal clear cell carcinoma	KIRC	541
Kidney renal papillary cell carcinoma	KIRP	290
Brain lower grade glioma	LGG	516
Liver hepatocellular carcinoma	LIHC	371
Lung adenocarcinoma	LUAD	539
Lung squamous cell carcinoma	LUSC	502
Mesothelioma	MESO	87
Ovarian serous cystadenocarcinoma	OV	421
Pheochromocytoma and Paraganglioma	PAAD	178
Prostate adenocarcinoma	PRAD	501
Rectum adenocarcinoma	READ	166
Sarcoma	SARC	259
Skin cutaneous melanoma	SKCM	103
Stomach adenocarcinoma	STAD	412
Testicular germ cell tumours	TGCT	150
Thyroid carcinoma	THCA	505
Thymoma	THYM	120
Uterine carcinosarcoma	UCS	553
Uveal melanoma	UVM	80
