# Supplementary material for: Evergene: an interactive webtool for large-scale gene-centric analysis of primary tumours
Source: Bioinform Adv. 2024 Jun 18;4(1):vbae092. doi: 10.1093/bioadv/vbae092 (PMC11213629; doi:10.1093/bioadv/vbae092)
Supplement: vbae092_Supplementary_Data [file vbae092_supplementary_data.zip › Supplementary_Table2_shortening_data.xlsx]

## Sheet: molecular_subtype
molecular subtype	shortened molecular subtypes
ACC.	NA
ACC.CIMP-high	CIMP-high
ACC.CIMP-intermediate	CIMP-intermediate
ACC.CIMP-low	CIMP-low
AML.	NA
AML.1	AML.1
AML.2	AML.2
AML.3	AML.3
AML.4	AML.4
AML.5	AML.5
AML.6	AML.6
AML.7	AML.7
BLCA.1	BLCA.1
BLCA.2	BLCA.2
BLCA.3	BLCA.3
BLCA.4	BLCA.4
BRCA.Basal	Basal
BRCA.Her2	Her2
BRCA.LumA	LumA
BRCA.LumB	LumB
BRCA.Normal	Normal
GBM_LGG.	NA
GBM_LGG.Classic-like	Classic-like
GBM_LGG.Codel	Codel
GBM_LGG.G-CIMP-high	G-CIMP-high
GBM_LGG.G-CIMP-low	G-CIMP-low
GBM_LGG.LGm6-GBM	LGm6-GBM
GBM_LGG.Mesenchymal-like	Mesenchymal-like
GBM_LGG.PA-like	PA-like
GI.CIN	CIN
GI.EBV	EBV
GI.ESCC	ESCC
GI.GS	GS
GI.HM-indel	HM-indel
GI.HM-SNV	HM-SNV
HNSC.Atypical	Atypical
HNSC.Basal	Basal
HNSC.Classical	Classical
HNSC.Mesenchymal	Mesenchymal
KICH.Eosin.0	Eosin.0
KICH.Eosin.1	Eosin.1
KIRC.	NA
KIRC.1	KIRC.1
KIRC.2	KIRC.2
KIRC.3	KIRC.3
KIRC.4	KIRC.4
KIRP.C1	C1
KIRP.C2a	C2a
KIRP.C2b	C2b
KIRP.C2c - CIMP	C2c - CIMP
LIHC.	NA
LIHC.iCluster:1	iCluster:1
LIHC.iCluster:2	iCluster:2
LIHC.iCluster:3	iCluster:3
LUAD.1	LUAD.1
LUAD.2	LUAD.2
LUAD.3	LUAD.3
LUAD.4	LUAD.4
LUAD.5	LUAD.5
LUAD.6	LUAD.6
LUSC.basal	basal
LUSC.classical	classical
LUSC.primitive	primitive
LUSC.secretory	secretory
NA	NA
OVCA.Differentiated	Differentiated
OVCA.Immunoreactive	Immunoreactive
OVCA.Mesenchymal	Mesenchymal
OVCA.Proliferative	Proliferative
PCPG.Cortical admixture	Cortical admixture
PCPG.Kinase signaling	Kinase signaling
PCPG.Pseudohypoxia	Pseudohypoxia
PCPG.Wnt-altered	Wnt-altered
PRAD.1-ERG	1-ERG
PRAD.2-ETV1	2-ETV1
PRAD.3-ETV4	3-ETV4
PRAD.4-FLI1	4-FLI1
PRAD.5-SPOP	5-SPOP
PRAD.6-FOXA1	6-FOXA1
PRAD.7-IDH1	7-IDH1
PRAD.8-other	8-other
SKCM.-	NA
SKCM.BRAF_Hotspot_Mutants	BRAF_Hotspot_Mutants
SKCM.NF1_Any_Mutants	NF1_Any_Mutants
SKCM.RAS_Hotspot_Mutants	RAS_Hotspot_Mutants
SKCM.Triple_WT	Triple_WT
THCA.	NA
THCA.1	THCA.1
THCA.2	THCA.2
THCA.3	THCA.3
THCA.4	THCA.4
THCA.5	THCA.5
UCEC.	NA
UCEC.CN_HIGH	CN_HIGH
UCEC.CN_LOW	CN_LOW
UCEC.MSI	MSI
UCEC.POLE	POLE
UCS.1	UCS.1
UCS.2	UCS.2

## Sheet: race
race full name	race shortened
black or african american	black
american indian or alaska native	other
native hawaiian or other pacific islander	other

## Sheet: treatment_outcome_first_course
treatment_outcome	treatment outcome, first course (shortened)
Normalization of Tumor Markers, but Residual Tumor Mass	Other
No Measureable Tumor or Tumor Markers	No Measureable Tumor

## Sheet: tumour_event_type
tumour event type
Distant Metastasis|Distant Metastasis|Regional lymph node	Regional lymph node|Distant Metastasis
Distant Metastasis|Regional lymph node	Regional lymph node|Distant Metastasis
Regional lymph node|Distant Metastasis|Distant Metastasis	Regional lymph node|Distant Metastasis

## Sheet: histological_type
histological_type	histological_type_shortened
[Discrepancy]	NA
Adenosquamous	Adenosquamous
Adrenocortical Carcinoma- Myxoid Type	Myxoid Type
Adrenocortical Carcinoma- Oncocytic Type	Oncocytic Type
Adrenocortical carcinoma- Usual Type	Usual Type
Astrocytoma	Astrocytoma
Biphasic mesothelioma	Biphasic mesothelioma
Cervical Squamous Cell Carcinoma	Cervical Squamous Cell Carcinoma
Cholangiocarcinoma; distal	distal
Cholangiocarcinoma; hilar/perihilar	hilar/perihilar
Cholangiocarcinoma; intrahepatic	intrahepatic
Colon Adenocarcinoma	Adenocarcinoma
Colon Mucinous Adenocarcinoma	Mucinous Adenocarcinoma
Dedifferentiated liposarcoma	Dedifferentiated liposarcoma
Desmoid Tumor	Desmoid Tumor
Diffuse large B-cell lymphoma (DLBCL) NOS (any anatomic site nodal or extranodal)	DLBCL, NOS
Diffuse malignant mesothelioma - NOS	Diffuse malignant mesothelioma - NOS
Endocervical Adenocarcinoma of the Usual Type	Endocervical Adenocarcinoma of the Usual Type
Endocervical Type of Adenocarcinoma	Endocervical Type of Adenocarcinoma
Endometrioid Adenocarcinoma of Endocervix	Endometrioid Adenocarcinoma of Endocervix
Endometrioid endometrial adenocarcinoma	Endometrioid endometrial adenocarcinoma
Epithelioid Cell	Epithelioid Cell
Epithelioid Cell|Spindle Cell	Epithelioid Cell|Spindle Cell
Epithelioid mesothelioma	Epithelioid mesothelioma
Esophagus Adenocarcinoma, NOS	Adenocarcinoma, NOS
Esophagus Squamous Cell Carcinoma	Squamous Cell Carcinoma
Fibrolamellar Carcinoma	Fibrolamellar Carcinoma
Giant cell 'MFH' / Undifferentiated pleomorphic sarcoma with giant cells	UPS
Glioblastoma Multiforme (GBM)	GBM
Head & Neck Squamous Cell Carcinoma	NOS
Head & Neck Squamous Cell Carcinoma Basaloid Type	Basaloid Type
Head & Neck Squamous Cell Carcinoma, Spindle Cell Variant	Spindle Cell Variant
Hepatocellular Carcinoma	Hepatocellular Carcinoma
Hepatocholangiocarcinoma (Mixed)	Hepatocholangiocarcinoma (Mixed)
Infiltrating Carcinoma NOS	Infiltrating Carcinoma NOS
Infiltrating Ductal Carcinoma	Infiltrating Ductal Carcinoma
Infiltrating Lobular Carcinoma	Infiltrating Lobular Carcinoma
Leiomyosarcoma (LMS)	Leiomyosarcoma (LMS)
Malignant Peripheral Nerve Sheath Tumors (MPNST)	MPNST
Medullary Carcinoma	Medullary Carcinoma
Metaplastic Carcinoma	Metaplastic Carcinoma
Mixed Histology (please specify)	Mixed Histology (please specify)
Mixed serous and endometrioid	Mixed serous and endometrioid
Mucinous Adenocarcinoma of Endocervical Type	Mucinous Adenocarcinoma of Endocervical Type
Mucinous Carcinoma	Mucinous Carcinoma
Myxofibrosarcoma	Myxofibrosarcoma
Non-Seminoma; Choriocarcinoma|Non-Seminoma; Embryonal Carcinoma|Non-Seminoma; Yolk Sac Tumor|Non-Seminoma; Teratoma (Mature)|Non-Seminoma; Teratoma (Immature)	Non-Seminoma
Non-Seminoma; Embryonal Carcinoma	Non-Seminoma; Embryonal Carcinoma
Non-Seminoma; Embryonal Carcinoma|[Not Available]	Non-Seminoma; Embryonal Carcinoma
Non-Seminoma; Embryonal Carcinoma|[Not Available]|[Not Available]|[Not Available]	Non-Seminoma; Embryonal Carcinoma
Non-Seminoma; Embryonal Carcinoma|Non-Seminoma; Teratoma (Mature)	Non-Seminoma
Non-Seminoma; Embryonal Carcinoma|Non-Seminoma; Teratoma (Mature)|Non-Seminoma; Choriocarcinoma|Non-Seminoma; Yolk Sac Tumor|Seminoma; NOS	NA
Non-Seminoma; Embryonal Carcinoma|Non-Seminoma; Teratoma (Mature)|Non-Seminoma; Teratoma (Immature)|Non-Seminoma; Yolk Sac Tumor	Non-Seminoma
Non-Seminoma; Embryonal Carcinoma|Non-Seminoma; Yolk Sac Tumor	Non-Seminoma
Non-Seminoma; Embryonal Carcinoma|Non-Seminoma; Yolk Sac Tumor|Non-Seminoma; Choriocarcinoma	Non-Seminoma
Non-Seminoma; Embryonal Carcinoma|Non-Seminoma; Yolk Sac Tumor|Non-Seminoma; Teratoma (Immature)	Non-Seminoma
Non-Seminoma; Embryonal Carcinoma|Non-Seminoma; Yolk Sac Tumor|Non-Seminoma; Teratoma (Mature)	Non-Seminoma
Non-Seminoma; Embryonal Carcinoma|Non-Seminoma; Yolk Sac Tumor|Non-Seminoma; Teratoma (Mature)|Non-Seminoma; Teratoma (Immature)|Seminoma; NOS	NA
Non-Seminoma; Embryonal Carcinoma|Seminoma; NOS	NA
Non-Seminoma; Teratoma (Immature)	Non-Seminoma; Teratoma (Immature)
Non-Seminoma; Teratoma (Immature)|Non-Seminoma; Teratoma (Mature)|Non-Seminoma; Yolk Sac Tumor	Non-Seminoma
Non-Seminoma; Teratoma (Immature)|Non-Seminoma; Yolk Sac Tumor	Non-Seminoma
Non-Seminoma; Teratoma (Immature)|Non-Seminoma; Yolk Sac Tumor|Non-Seminoma; Embryonal Carcinoma	Non-Seminoma
Non-Seminoma; Teratoma (Immature)|Non-Seminoma; Yolk Sac Tumor|Non-Seminoma; Embryonal Carcinoma|Non-Seminoma; Teratoma (Mature)	Non-Seminoma
Non-Seminoma; Teratoma (Mature)	Non-Seminoma; Teratoma (Mature)
Non-Seminoma; Teratoma (Mature)|[Not Available]|Non-Seminoma; Embryonal Carcinoma|Non-Seminoma; Yolk Sac Tumor	Non-Seminoma
Non-Seminoma; Teratoma (Mature)|Non-Seminoma; Embryonal Carcinoma|Non-Seminoma; Teratoma (Immature)|Non-Seminoma; Yolk Sac Tumor	Non-Seminoma
Non-Seminoma; Teratoma (Mature)|Non-Seminoma; Teratoma (Immature)|Non-Seminoma; Embryonal Carcinoma	Non-Seminoma
Non-Seminoma; Teratoma (Mature)|Non-Seminoma; Teratoma (Immature)|Non-Seminoma; Embryonal Carcinoma|Non-Seminoma; Yolk Sac Tumor	Non-Seminoma
Non-Seminoma; Teratoma (Mature)|Non-Seminoma; Teratoma (Immature)|Non-Seminoma; Yolk Sac Tumor|Non-Seminoma; Embryonal Carcinoma|Non-Seminoma; Choriocarcinoma	Non-Seminoma
Non-Seminoma; Teratoma (Mature)|Non-Seminoma; Teratoma (Immature)|Non-Seminoma; Yolk Sac Tumor|Non-Seminoma; Embryonal Carcinoma|Seminoma; NOS	Non-Seminoma
Non-Seminoma; Teratoma (Mature)|Non-Seminoma; Yolk Sac Tumor	Non-Seminoma
Non-Seminoma; Teratoma (Mature)|Seminoma; NOS|Non-Seminoma; Embryonal Carcinoma|Non-Seminoma; Yolk Sac Tumor	Non-Seminoma
Non-Seminoma; Yolk Sac Tumor	Non-Seminoma; Yolk Sac Tumor
Non-Seminoma; Yolk Sac Tumor|Non-Seminoma; Embryonal Carcinoma	Non-Seminoma
Non-Seminoma; Yolk Sac Tumor|Non-Seminoma; Embryonal Carcinoma|Non-Seminoma; Teratoma (Mature)|Non-Seminoma; Teratoma (Immature)	Non-Seminoma
Non-Seminoma; Yolk Sac Tumor|Non-Seminoma; Embryonal Carcinoma|Non-Seminoma; Teratoma (Mature)|Seminoma; NOS	Non-Seminoma
Non-Seminoma; Yolk Sac Tumor|Non-Seminoma; Teratoma (Mature)	Non-Seminoma
Oligoastrocytoma	Oligoastrocytoma
Oligodendroglioma	Oligodendroglioma
Other, specify	NOS
Pancreas-Adenocarcinoma Ductal Type	Pancreas-Adenocarcinoma Ductal Type
Pancreas-Adenocarcinoma-Other Subtype	Pancreas-Adenocarcinoma-Other Subtype
Pancreas-Colloid (mucinous non-cystic) Carcinoma	Pancreas-Colloid (mucinous non-cystic) Carcinoma
Pancreas-Undifferentiated Carcinoma	Pancreas-Undifferentiated Carcinoma
Paraganglioma	Paraganglioma
Paraganglioma; Extra-adrenal Pheochromocytoma	Paraganglioma; Extra-adrenal Pheochromocytoma
Pheochromocytoma	Pheochromocytoma
Pleomorphic 'MFH' / Undifferentiated pleomorphic sarcoma	UPS
Primary DLBCL of the CNS	Primary DLBCL of the CNS
Primary mediastinal (thymic) DLBCL	Primary mediastinal DLBCL
Prostate Adenocarcinoma Acinar Type	Acinar Type
Prostate Adenocarcinoma, Other Subtype	Other Subtype
Rectal Adenocarcinoma	Adenocarcinoma
Rectal Mucinous Adenocarcinoma	Mucinous Adenocarcinoma
Sarcoma; synovial; poorly differentiated	Sarcoma; synovial
Sarcomatoid mesothelioma	Sarcomatoid mesothelioma
Seminoma; NOS	Seminoma
Seminoma; NOS|Non-Seminoma; Choriocarcinoma	NA
Seminoma; NOS|Non-Seminoma; Embryonal Carcinoma	NA
Seminoma; NOS|Non-Seminoma; Teratoma (Mature)	NA
Seminoma; NOS|Non-Seminoma; Teratoma (Mature)|Non-Seminoma; Embryonal Carcinoma	NA
Seminoma; NOS|Non-Seminoma; Teratoma (Mature)|Non-Seminoma; Embryonal Carcinoma|Non-Seminoma; Yolk Sac Tumor	NA
Seminoma; NOS|Non-Seminoma; Teratoma (Mature)|Non-Seminoma; Teratoma (Immature)|Non-Seminoma; Yolk Sac Tumor	NA
Seminoma; NOS|Non-Seminoma; Yolk Sac Tumor|Non-Seminoma; Embryonal Carcinoma|Non-Seminoma; Teratoma (Immature)	NA
Seminoma; NOS|Non-Seminoma; Yolk Sac Tumor|Non-Seminoma; Teratoma (Mature)|Non-Seminoma; Teratoma (Immature)	NA
Serous endometrial adenocarcinoma	Serous endometrial adenocarcinoma
Spindle Cell	Spindle Cell
Spindle Cell|Epithelioid Cell	Spindle Cell|Epithelioid Cell
Stomach Adenocarcinoma, Signet Ring Type	Signet Ring Type
Stomach, Adenocarcinoma, Diffuse Type	Diffuse Type
Stomach, Adenocarcinoma, Not Otherwise Specified (NOS)	Stomach, Adenocarcinoma (NOS)
Stomach, Intestinal Adenocarcinoma, Mucinous Type	Mucinous Type
Stomach, Intestinal Adenocarcinoma, Not Otherwise Specified (NOS)	Stomach, Intestinal Adenocarcinoma (NOS)
Stomach, Intestinal Adenocarcinoma, Papillary Type	Papillary Type
Stomach, Intestinal Adenocarcinoma, Tubular Type	Tubular Type
Synovial Sarcoma - Biphasic	Sarcoma; synovial
Synovial Sarcoma - Monophasic	Sarcoma; synovial
Thymoma; Type A	Type A
Thymoma; Type A|Thymoma; Type AB	Type A|Type AB
Thymoma; Type AB	Type AB
Thymoma; Type B1	Type B1
Thymoma; Type B1|Thymoma; Type B2	Type B1|TypeB2
Thymoma; Type B2	Type B2
Thymoma; Type B2|Thymoma; Type B3	Type B2|Type B3
Thymoma; Type B3	Type B3
Thymoma; Type C	Type C
Thyroid Papillary Carcinoma - Classical/usual	Classical/usual
Thyroid Papillary Carcinoma - Follicular (>= 99% follicular patterned)	Follicular
Thyroid Papillary Carcinoma - Tall Cell (>= 50% tall cell features)	Tall Cell
Treated primary GBM	Treated primary GBM
Undifferentiated Pleomorphic Sarcoma (UPS)	UPS
Untreated primary (de novo) GBM	Untreated primary GBM
Uterine Carcinosarcoma/ Malignant Mixed Mullerian Tumor (MMMT): NOS	NOS
Uterine Carcinosarcoma/ MMMT: Heterologous Type	Heterologous Type
Uterine Carcinosarcoma/MMMT: Homologous Type	Homologous Type
